# Supplementary material for: Low-dosage ozonation in gas-phase biofilter promotes community diversity and robustness
Source: Microbiome. 2021 Jan 12;9:14. doi: 10.1186/s40168-020-00944-4 (PMC7805145; doi:10.1186/s40168-020-00944-4)
Supplement: Supplementary file 4 — Additional file 3. [file 40168_2020_944_MOESM3_ESM.xlsx]

## Sheet: 1h
		BF1						BF2
Day98	0	0.0078	0.00716667	-0.0009		Day98	0	0.00596667	0.00656667	0.0074
	0.00583333	0.0629667	0.00793333	-0.00156667			0.00286667	0.0635	0.0213	0.00483333
	0.0105	0.0096	0.000166667	0.0015			0.0009	0.0069	0.0023	0.00896667
	0.0151667	0.0117333	0.0037	0.00176667			0.0098	0.006	0.00336667	0.01
	0.00543333	0.0118667	0.0128	0.00246667			0.00213333	0.0048	0.0194333	0.00846667
	0.0108667	0.0107333	0.00196667	0.00346667			0.00993333	0.00316667	0.0126667	0.00836667
	0.0124	0.0107333	0.004	0.00733333			0.006	0.00383333	0.0139667	0.00973333
	0.00966667	0.00953333	0.00133333	0.00293333			0.00553333	0.0058	0.0100333	0.00863333
Da108	0	0.0019	0.00486667	0.0269		Da108	0	0.00316667	0.0036	0.0015
	0.0028	0.0625333	0.0113667	0.00996667			0.00866667	0.0696667	0.00963333	0.00556667
	0.0141333	0.00353333	0.00596667	0.0075			0.00963333	0.00596667	0.00293333	0.0164
	0.0199667	-0.0004	0.0047	0.00843333			0.0218	0.00866667	0.00453333	0.0137667
	-0.000433333	0.00283333	0.0319333	0.00853333			0.00833333	0.0078	0.0318	0.0137
	0.0096	0.00223333	0.0143667	0.0104			0.0166	0.0072	0.00996667	0.0139667
	0.0024	0.00583333	0.0209333	0.0175667			0.00873333	0.00823333	0.0127333	0.0240667
	0.0057	0.0101	0.0150333	0.0175667			0.0132333	0.0067	0.011	0.0104333
Da160	0	0.0058	0.0066	0.0048		Da160	0	-0.00356667	-0.0066	-0.000666667
	0.0111667	0.0663	0.0108	0.00303333			0.0077	0.0609667	0.00243333	-0.000766667
	0.007	0.0048	-0.000833333	0.00446667			0.00433333	-0.00316667	-0.0187	-0.00296667
	0.0146333	0.0116	-0.00583333	0.0034			0.0112	0.00306667	-0.015	0.00473333
	0.0067	0.00616667	0.0181	0.0015			-0.00203333	-0.000266667	0.0037	-0.00296667
	0.0113667	0.004	0.0026	0.00453333			0.0065	-0.0019	-0.0003	0.00233333
	0.0084	0.00613333	0.0079	0.00433333			0.000733333	-0.00143333	0.0001	-0.00563333
	-0.000133333	0.00396667	0.00146667	0.00233333			-0.0015	-0.008	-0.00473333	-0.000466667

## Sheet: 19h
		BF1						BF2
Day98	0	-0.001	0.0004	0.0268		Day98	0	0.00173333	0.00446667	0.00523333
	0.160367	0.0360667	0.1815	0.577267			0.1071	0.0599333	0.0725333	0.310933
	0.200467	-3.33333e-05	-0.0143333	0.0273333			0.3854	0.00416667	-0.0160667	0.0268333
	0.249633	0.0141667	0.1949	0.1592			0.377633	0.0608	0.151533	0.124167
	0.00443333	0.021	0.107967	-0.00496667			0.00553333	0.0404333	0.0891667	0.00786667
	0.0407	0.00116667	0.0760667	0.00743333			0.0445667	0.0058	0.1573	0.0180667
	0.00876667	0.000633333	-0.001	0.0509333			0.0111	0.00756667	0.00786667	0.00676667
	-0.0016	0.0026	0.0576667	0.494933			0.0038	0.0196	0.0315	0.229767
Da108	0	0.00206667	0.00213333	0.0537667		Da108	0	0.0620333	-0.0338333	-0.0081
	0.0956333	0.0402667	0.163433	0.302533			0.252833	0.0927667	0.0303667	0.303633
	0.2438	0.0174	-0.0157	0.07			0.5727	-0.000533333	-0.112667	-0.0448667
	0.2696	0.051	0.0545333	0.1609			0.411533	0.131067	0.6309	0.194
	0.0350333	0.0985333	0.2201	0.0435667			-0.0299667	-0.0240667	-0.00223333	-0.0542
	0.0849667	0.0430667	0.1278	0.0752			-0.0303333	-0.0557333	0.270067	-0.0661
	0.0291667	0.0185667	0.0114667	0.0521333			-0.0502667	-0.0837	-0.0736333	-0.0512667
	0.0124667	0.0241	0.0165	0.2525			0.0634	-0.0101333	-0.0161	0.185733
Da160	0	-0.00136667	0.00103333	0.369567		Da160	0	0.00296667	0.001	0.451467
	0.3559	0.0475	0.929367	0.978867			0.575567	0.0755667	1.0733	1.17803
	0.7785	0.0044	-0.00883333	0.496267			0.828833	0.0015	-0.0189333	0.544767
	0.748133	0.117433	0.483233	0.5711			0.8366	0.3545	1.11977	0.7816
	0.0192	0.0413333	0.213833	0.0248333			0.00146667	0.0245333	0.187967	0.0205333
	0.454367	0.0102333	0.373267	0.0341			0.3758	0.00803333	0.6501	0.0286333
	0.0118667	0.00443333	0.008	-0.00103333			0.0186	0.00943333	0.0109333	-0.000466667
	-0.00636667	0.00876667	0.0860333	0.445033			-0.0014	0.0099	0.177833	0.864567

## Sheet: 22h
		BF1						BF2
Day98	0	0.0003	0.0026	0.152567		Day98	0	0.00173333	0.0082	0.0698333
	0.281433	0.0433	0.348967	1.141			0.269667	0.0703333	0.243133	0.561767
	0.340333	0.00223333	-0.0078	0.0813333			0.5684	0.0232333	-0.0154667	0.0519667
	0.355133	0.0433	0.4821	0.276633			0.547133	0.1207	0.365967	0.2237
	0.00383333	0.061	0.101933	-0.000433333			0.00853333	0.0613667	0.0803	0.0121333
	0.0834333	0.0025	0.1738	0.0122333			0.1019	0.00696667	0.280667	0.0224333
	0.0187	0.00536667	0.00803333	0.0881333			0.0173667	0.0112	0.0133	0.0204667
	-0.0005	0.0033	0.205067	0.8689			0.00556667	0.0238667	0.0585333	0.379333
Da108	0	-0.00276667	0	0.118867		Da108	0	-0.00276667	0	0.118867
	0.1608	0.0321333	0.328233	0.759567			0.1608	0.0321333	0.328233	0.759567
	0.497433	0.0266	-0.0116333	0.126367			0.497433	0.0266	-0.0116333	0.126367
	0.458033	0.0612667	0.166867	0.288933			0.458033	0.0612667	0.166867	0.288933
	0.0315333	0.110333	0.225033	0.0543667			0.0315333	0.110333	0.225033	0.0543667
	0.0778333	0.0350667	0.223	0.0802667			0.0778333	0.0350667	0.223	0.0802667
	0.0256	0.0115	0.0221	0.0991			0.0256	0.0115	0.0221	0.0991
	0.0069	0.0205667	0.0645667	0.5204			0.0069	0.0205667	0.0645667	0.5204
Da160	0	0.0026	0.00216667	0.6075		Da160	0	0.00716667	0.001	0.746167
	0.474567	0.0501	1.1604	1.24013			0.752367	0.0762667	1.3134	1.40983
	0.949667	0.003	-0.0124667	0.597533			0.983933	0.000133333	-0.0199	0.710933
	0.8745	0.238933	0.801633	0.718367			0.9568	0.5224	1.31897	0.9387
	0.0172667	0.135533	0.209167	0.0595667			-0.000733333	0.0329333	0.1897	0.0391
	0.5964	0.0199667	0.5281	0.0860667			0.5602	0.0135333	0.7695	0.0361667
	0.0182	0.0109333	0.00943333	0.00136667			0.0755333	0.0221	0.0152	0.00213333
	0.000533333	0.0178333	0.238367	0.593033			0.0021	0.0156667	0.373433	1.01703

## Sheet: 28h
		BF1						BF2
Day98	0	0.0071	0.0079	0.516833		Day98	0	0.0042	0.019	0.243333
	0.665267	0.0529667	0.849067	1.58507			0.6816	0.0902	0.785167	1.11353
	0.554333	0.0242333	0.00173333	0.298233			0.812433	0.0327333	-0.0160333	0.119567
	0.560533	0.123267	0.898833	0.669133			0.809733	0.4107	0.806967	0.456033
	0.005	0.157333	0.0885	0.0203333			0.0103667	0.127733	0.0742667	0.0165667
	0.1766	0.00676667	0.3656	0.0392			0.191433	0.0121667	0.516867	0.0293
	0.126067	0.0440333	0.0208667	0.209367			0.0795	0.0243667	0.0205	0.1298
	0.00326667	0.00413333	0.5742	1.0867			0.00713333	0.0295667	0.127033	0.6227
Da108	0	0.0015	0.0101667	0.350767		Da108	0	0.0152	0.0238	0.583767
	0.2808	0.0323	0.897067	1.543			0.707867	0.0907667	0.818567	1.2287
	0.736167	0.0571	3.33333e-05	0.3907			0.778767	0.0238333	0.0024	0.3033
	0.657567	0.131367	0.432033	0.4584			0.748467	0.589533	1.59273	0.795867
	0.0329	0.174033	0.2421	0.0782			0.00793333	0.2467	0.1676	0.0542333
	0.0817	0.0446	0.425167	0.1134			0.276467	0.0278333	0.728867	0.0643667
	0.0783	0.0426	0.0577667	0.216933			0.0968667	0.0748	0.0231667	0.324
	0.009	0.0229333	0.196733	0.8442			0.0159	0.0386333	0.231567	1.16813
Da160	0	0.00726667	-0.0006	1.03317		Da160	0	-0.0566333	-0.1503	0.5792
	0.595467	0.0622333	1.49733	1.449			0.762467	-0.0328667	0.833467	0.758633
	1.15033	0.0111	-0.0160667	0.7942			1.01293	-0.0766333	-0.218867	0.4983
	1.1445	0.611233	1.32133	1.00687			0.7534	0.541933	0.811867	0.7631
	0.0131333	0.2212	0.212267	0.137567			-0.1227	-0.0847667	-0.0245333	-0.0962333
	0.841567	0.0772333	0.702767	0.155833			0.5168	-0.131967	0.508533	-0.0816333
	0.113967	0.0706667	0.0331333	-0.00236667			0.101067	-0.0226	-0.1197	-0.0862667
	-0.00313333	0.0164333	1.2753	0.876233			0.0709333	-0.0197667	0.251767	0.1595

## Sheet: 41h
		BF1						BF2
Day98	0	0.222467	0.0750333	1.31697		Day98	0	0.0687	0.1149	1.44727
	1.42303	0.2818	1.56927	1.75263			1.49657	0.331167	1.5847	1.72063
	1.40733	0.335167	0.235	0.7828			1.4104	0.3204	-0.0205	0.5353
	1.1214	0.6536	1.56673	1.62037			1.3396	1.06017	1.2583	1.16363
	0.0829333	0.5564	0.0943333	0.159167			0.0458	0.676867	0.0873	0.144933
	0.3917	0.220567	1.0295	0.2901			0.326567	0.135367	1.18503	0.171867
	0.576633	0.205667	0.1648	0.802367			0.524967	0.2663	0.100167	0.742467
	0.0114333	0.0102333	1.63563	1.0731			0.0130667	0.0510333	1.0344	0.637533
Da108	0	0.190733	0.279133	1.537		Da108	0	0.213367	0.265467	1.5429
	0.911333	-0.0311	1.5961	1.63957			1.63567	0.409733	1.4125	1.638
	1.6003	0.384033	0.515733	1.4883			1.32137	0.312833	0.194033	1.15617
	1.28957	1.30907	1.66877	1.2353			0.956933	1.07367	1.6752	1.50567
	0.0502333	0.864767	0.1748	0.462967			0.0492	0.998267	0.148467	0.270833
	0.109367	0.267	1.5424	0.695433			0.598733	0.324267	1.27977	0.4109
	0.733733	0.4256	0.361567	0.8733			0.684767	0.2998	0.188	1.282
	-0.0262333	0.006	1.67317	1.00113			-0.00606667	0.0698	1.38223	1.27787
Da160	0	0.383967	0.182933	1.00907		Da160	0	0.348167	-0.0142667	1.71287
	0.979033	0.0766667	1.25803	0.8663			1.31547	-0.0005	1.49577	1.43707
	1.48627	0.278567	0.0399	0.7394			1.5232	-0.0138	0.0433333	1.11503
	1.27773	1.11413	0.965567	0.813267			1.3286	1.5176	1.5356	1.3408
	0.0444333	0.411533	0.1143	0.475667			0.0192	0.5827	0.135633	0.448767
	0.893433	0.651467	0.791433	0.502467			1.3022	0.587267	1.4204	0.591633
	0.589267	0.397133	0.2324	0.221433			0.812033	0.549067	0.1456	0.6715
	0.305033	0.232	0.410667	0.309567			0.045	0.0187667	1.2581	0.807667

## Sheet: 48h
		BF1						BF2
Day98	0	0.335933	0.2837	1.61173		Day98	0	0.141	0.330167	1.90083
	1.47997	0.439833	1.5796	1.78003			1.53843	0.564833	1.58947	1.7635
	1.59767	0.4192	0.738533	0.984667			1.6374	0.445967	-0.0238	0.786033
	1.27107	1.02303	1.7143	1.68693			1.5038	1.46483	1.39357	1.35203
	0.158733	0.8	0.0946333	0.298533			0.0671333	1.05163	0.0883	0.2445
	0.512533	0.4044	1.28867	0.494067			0.399	0.305833	1.18903	0.355433
	0.8081	0.4388	0.316433	1.18577			0.861467	0.416267	0.164667	1.04277
	0.0383667	0.0141	1.62247	1.05387			0.0176667	0.0700333	1.26357	0.643333
Da108	0	0.293567	0.457133	1.77307		Da108	0	0.280733	0.4939	1.69013
	0.9624	-0.0302333	1.64983	1.65877			1.69187	0.590967	1.41613	1.69147
	1.7402	0.460433	0.826033	1.63437			1.49083	0.429933	0.696	1.53217
	1.5532	1.66917	1.70373	1.4119			1.05307	1.42257	1.68343	1.519
	0.0516667	1.38003	0.179333	0.643567			0.0925667	1.47567	0.170833	0.4511
	0.2834	0.457733	1.57043	0.934967			0.744267	0.523867	1.43633	0.6822
	1.0594	0.6733	0.556267	1.31703			0.983	0.503	0.334867	1.621
	-0.0232333	0.0174	1.85707	1.0224			0.00776667	0.0956667	1.3902	1.2522
Da160	0	0.511733	0.0664	1.54827		Da160	0	0.4142	0.0225	1.83313
	1.23967	0.0322	1.653	1.42247			1.34607	0.181267	1.53633	1.42713
	1.63213	0.376967	0.0143667	1.14277			1.47793	0.00393333	0.162767	1.28367
	1.33117	1.3418	1.49463	1.2276			1.34227	1.55543	1.55007	1.4444
	0.0339	0.534633	0.163067	0.839733			0.0264333	0.891567	0.162667	0.649
	1.2993	1.09303	1.4076	0.869533			1.37327	0.8542	1.45477	0.869333
	0.810067	0.729433	0.416667	0.4693			0.974967	0.764867	0.319967	1.0827
	0.00706667	0.0459667	1.6223	0.859267			0.18	0.0651333	1.33743	0.799633

## Sheet: 52h
		BF1						BF2
Day98	0	0.532533	0.556033	1.78407		Day98	0	0.2002	0.754933	1.88713
	1.48897	0.653333	1.6021	1.74947			1.519	0.8147	1.61743	1.7749
	1.61393	0.480833	1.14257	1.20393			1.75707	0.5573	-0.0199	1.1184
	1.40713	1.34983	1.72937	1.70373			1.4253	1.6456	1.50227	1.3961
	0.2973	0.993367	0.0962667	0.450033			0.0835	1.3316	0.0865	0.3451
	0.589067	0.531467	1.2921	0.6677			0.4441	0.4325	1.2544	0.4787
	0.9962	0.573267	0.414067	1.56153			1.1682	0.601467	0.238267	1.3544
	0.073	0.0192	1.58337	1.06293			0.0232	0.0711	1.22783	0.645333
Da108	0	0.3319	0.571033	1.6014		Da108	0	0.2838	0.5952	1.7977
	0.955467	-0.0203333	1.67137	1.66667			1.7199	0.689767	1.4624	1.7015
	1.70973	0.512233	0.877	1.6396			1.55613	0.475967	0.9434	1.7219
	1.5114	1.6897	1.70033	1.45417			1.19423	1.57447	1.72127	1.5295
	0.0458667	1.54003	0.1682	0.7233			0.1009	1.58063	0.1625	0.539933
	0.4029	0.5518	1.5531	1.02067			0.742733	0.6041	1.475	0.809333
	1.22183	0.8003	0.653967	1.497			1.1495	0.5895	0.4102	1.7243
	-0.0179	0.0265333	1.9596	1.02907			0.00526667	0.0971667	1.3659	1.20333
Da160	0	0.570367	0.0786667	1.65473		Da160	0	0.488967	0.0500667	1.81383
	1.21923	0.0263	1.62143	1.37493			1.34103	0.308833	1.52777	1.44607
	1.5933	0.4419	0.0579667	1.12153			1.5087	0.0265	0.2635	1.37057
	1.6235	1.43677	1.47773	1.23373			1.40627	1.57147	1.5642	1.4905
	0.0369667	0.589033	0.1394	0.827967			0.0214	1.07317	0.155367	0.745833
	1.30717	1.1924	1.43017	0.949667			1.3928	1.0136	1.47727	0.992667
	0.923233	0.825133	0.5098	0.613433			1.00597	0.833667	0.406433	1.29323
	0.0144	0.0574333	1.60447	0.849133			0.2489	0.0681667	1.3597	0.863867

## Sheet: 66h
		BF1						BF2
Day98	0	0.916167	1.03757	1.84207		Day98	0	0.460633	1.22657	1.7432
	1.5962	1.26353	1.6508	1.72027			1.50153	1.5473	1.5271	1.7595
	1.6723	0.6677	1.74617	1.68977			1.74427	0.839033	0.2039	1.77507
	1.39913	1.76973	1.75947	1.67167			1.48997	1.79227	1.5262	1.42007
	0.7883	1.32043	0.0978333	0.7124			0.334367	1.81343	0.0746333	0.544467
	0.719567	0.863167	1.28657	0.984667			0.540167	0.738967	1.29683	0.8811
	1.3936	0.8566	0.659567	1.93183			1.6671	0.928667	0.417667	1.80893
	0.382433	0.0252333	1.6221	1.1026			0.0520667	0.0886333	1.1498	0.652933
Da108	0	0.447833	1.0175	1.62453		Da108	0	0.3508	1.28073	1.75713
	1.09847	0.0851667	1.61367	1.6814			1.70853	1.35587	1.476	1.6684
	1.69413	0.697533	1.0541	1.8245			1.6102	0.724967	1.68123	1.9446
	1.3847	1.70053	1.64097	1.59353			1.3245	1.61973	1.7325	1.50863
	0.0561	1.6073	0.1844	1.07717			0.135567	1.73597	0.155267	0.8176
	1.18623	0.9883	1.5713	1.3279			0.802067	0.960433	1.52453	1.23417
	1.558	1.14497	0.8984	1.76087			1.51753	0.945133	0.5546	1.8585
	-0.0058	0.0421333	1.8939	1.00357			0.0267	0.113967	1.41053	1.20427
Da160	c	0.982633	0.2712	1.70457		Da160	0	0.8561	0.462633	1.76497
	1.0234	0.0207333	1.49167	1.38033			1.2878	0.7749	1.3963	1.45507
	1.52447	0.5989	0.288067	1.3618			1.4787	0.168633	0.657967	1.56103
	1.37407	1.5169	1.38243	1.24607			1.21133	1.4851	1.45117	1.28357
	0.0361	0.9006	0.1244	1.20243			0.00896667	1.55287	0.1753	1.1405
	1.10713	1.38347	1.43363	1.4192			1.1663	1.30823	1.40427	1.4172
	1.29107	1.05593	0.8193	1.44797			1.13867	0.974533	0.644567	1.60953
	0.1106	0.118367	1.70453	0.832867			0.833433	0.1424	1.6359	0.765733
