# Supplementary material for: Low-dosage ozonation in gas-phase biofilter promotes community diversity and robustness
Source: Microbiome. 2021 Jan 12;9:14. doi: 10.1186/s40168-020-00944-4 (PMC7805145; doi:10.1186/s40168-020-00944-4)
Supplement: Supplementary file 6 — Additional file 5. [file 40168_2020_944_MOESM5_ESM.xls]

## Sheet: Family
Family	Group	Log-score	P-value
Nocardiaceae	Control	4.72651	0.00665673
Saccharimonadaceae	Control	4.10442	0.000219851
Opitutaceae	Control	3.87178	0.00907218
Rhodobacteraceae	Control	3.24655	0.00466913
Devosiaceae	Control	4.11878	5.31213e-05
Pseudomonadaceae	Control	3.70989	0.0110744
Weeksellaceae	Control	4.63764	3.22564e-05
CandidatusKapabacteriasp_59_99	Control	3.15092	0.000275504
unculturedbacteriumSBR2096	Control	3.82571	0.00226249
Puniceicoccaceae	Control	3.31861	0.000656553
Bifidobacteriaceae	Control	3.24163	0.0328692
Kaistiaceae	Ozone	3.28785	0.00466016
Paracaedibacteraceae	Ozone	3.46675	0.0210526
NS9marinegroup	Ozone	3.52228	0.000998686
Pseudonocardiaceae	Ozone	3.80182	0.000219851
Sneathiellaceae	Ozone	3.66133	0.0118306
AKYG1722	Ozone	3.07227	4.27868e-05
Rhodanobacteraceae	Ozone	4.98093	3.22564e-05
Bacillaceae	Ozone	3.22516	0.0291297
Crocinitomicaceae	Ozone	3.0312	0.00418174
Acetobacteraceae	Ozone	3.25292	8.63767e-05
Beijerinckiaceae	Ozone	3.72444	3.22564e-05
Chitinophagaceae	Ozone	4.01534	0.00937477
Fimbriimonadaceae	Ozone	3.08139	0.00221369
Xanthobacteraceae	Ozone	3.90772	3.22564e-05
Caulobacteraceae	Ozone	3.35858	0.000174887
Hyphomicrobiaceae	Ozone	3.43542	3.22564e-05
Caldilineaceae	Ozone	3.97493	0.00071369
Parvibaculaceae	Ozone	3.37021	3.22564e-05
Mycobacteriaceae	Ozone	3.18517	0.00122428
Xanthomonadaceae	Ozone	3.6704	0.000174887
Terrimicrobiaceae	Ozone	3.92417	0.0284882
RhizobialesIncertaeSedis	Ozone	3.54632	0.00987752

## Sheet: Genus
Family	Group	Log-score	P-value
Taibaiella	Control	3.06422	0.0243434
Xanthobacter	Control	3.05532	0.00202793
Rhodococcus	Control	4.79013	0.00558362
Aquamicrobium	Control	4.16961	0.00389242
Diplosphaera	Control	3.35163	0.00531606
Pigmentiphaga	Control	3.30162	0.0209213
Methylobacterium	Control	3.04546	0.00165172
Devosia	Control	4.15731	5.31213e-05
Pseudomonas	Control	3.74552	0.00791179
Microbacterium	Control	3.2811	0.0282404
Castellaniella	Control	3.6196	5.31213e-05
Moheibacter	Control	4.67969	3.22564e-05
Achromobacter	Control	3.83384	8.63767e-05
Afipia	Ozone	3.80756	4.14604e-05
Mesorhizobium	Ozone	3.39579	0.0110744
Parasegetibacter	Ozone	3.11164	0.0328692
Pedomicrobium	Ozone	3.30912	3.22564e-05
Parvibaculum	Ozone	3.40421	0.000109621
Stenotrophomonas	Ozone	3.70782	4.14604e-05
Dokdonella	Ozone	4.23333	0.000658337
CL500_29marinegroup	Ozone	3.09926	0.00821871
Chitinophaga	Ozone	4.13584	3.22564e-05
Bosea	Ozone	3.71044	3.22564e-05
Gaiellasp_EBR4_RS1	Ozone	3.09656	0.00629078
Aminobacter	Ozone	3.034	4.28464e-05
Mycobacterium	Ozone	3.1886	0.00221369
Taonella	Ozone	3.04275	0.0118306
Pseudolabrys	Ozone	3.14502	3.22564e-05
Rhodanobacter	Ozone	4.93132	3.22564e-05
Brevundimonas	Ozone	3.28814	0.000219851
Pseudonocardia	Ozone	3.83231	0.000219851
Terrimicrobium	Ozone	3.01408	0.0284882
Pseudaminobacter	Ozone	3.28884	0.0496472
